# Supplementary material for: BAG5 Promotes Alpha-Synuclein Oligomer Formation and Functionally Interacts With the Autophagy Adaptor Protein p62
Source: Front Cell Dev Biol. 2020 Aug 4;8:716. doi: 10.3389/fcell.2020.00716 (PMC7417480; doi:10.3389/fcell.2020.00716)
Supplement: Supplementary file 1 [file Table_1.XLSX]

## Sheet: Sheet1
Identified Proteins (261)	Accession	Gene Name	Molecular Weight	GFP	BAG5	DARA
DnaJ homolog subfamily C member 13 OS=Homo sapiens GN=DNAJC13 PE=1 SV=5	O75165	DNAJC13	254 kDa	0	83	0
Isoform 2 of BAG family molecular chaperone regulator 5 OS=Homo sapiens GN=BAG5	Q9UL15	BAG5	56 kDa	0	66	0
Heat shock cognate 71 kDa protein OS=Homo sapiens GN=HSPA8 PE=1 SV=1	P11142	HSPA8	71 kDa	0	54	0
Tubulin beta-4B chain OS=Homo sapiens GN=TUBB4B PE=1 SV=1	P68371	TUBB4B	50 kDa	0	54	0
Tensin-3 OS=Homo sapiens GN=TNS3 PE=1 SV=2	Q68CZ2	TNS3	155 kDa	0	35	0
Tubulin beta-6 chain OS=Homo sapiens GN=TUBB6 PE=1 SV=1	Q9BUF5	TUBB6	50 kDa	0	34	0
Very large A-kinase anchor protein OS=Homo sapiens GN=CRYBG3 PE=1 SV=3	Q68DQ2	CRYBG3	331 kDa	0	31	0
BAG family molecular chaperone regulator 2 OS=Homo sapiens GN=BAG2 PE=1 SV=1	O95816	BAG2	24 kDa	0	30	0
Isoform 2 of Microtubule-associated protein 1A OS=Homo sapiens GN=MAP1A	P78559	MAP1A	306 kDa	0	30	0
Isoform Beta of Heat shock protein 105 kDa OS=Homo sapiens GN=HSPH1	Q92598	HSPH1	92 kDa	0	29	0
BAG family molecular chaperone regulator 3 OS=Homo sapiens GN=BAG3 PE=1 SV=3	O95817	BAG3	62 kDa	0	27	0
Isoform 5 of Protein transport protein Sec16A OS=Homo sapiens GN=SEC16A	O15027	SEC16A	236 kDa	0	25	0
Isoform 2 of Dedicator of cytokinesis protein 7 OS=Homo sapiens GN=DOCK7	Q96N67	DOCK7	241 kDa	0	23	0
Aryl hydrocarbon receptor OS=Homo sapiens GN=AHR PE=1 SV=2	P35869	AHR	96 kDa	0	22	0
Isoform 6 of Microtubule-associated protein 4 OS=Homo sapiens GN=MAP4	P27816	MAP4	120 kDa	0	20	0
Isoform 2 of DnaJ homolog subfamily C member 7 OS=Homo sapiens GN=DNAJC7	Q99615	DNAJC7	50 kDa	0	19	0
Isoform 3 of Nuclear receptor corepressor 2 OS=Homo sapiens GN=NCOR2	Q9Y618	NCOR2	274 kDa	0	19	0
Pre-mRNA-processing-splicing factor 8 OS=Homo sapiens GN=PRPF8 PE=1 SV=2	Q6P2Q9	PRPF8	274 kDa	0	18	0
Heat shock-related 70 kDa protein 2 OS=Homo sapiens GN=HSPA2 PE=1 SV=1	P54652	HSPA2	70 kDa	0	18	0
U5 small nuclear ribonucleoprotein 200 kDa helicase OS=Homo sapiens GN=SNRNP200 PE=1 SV=2	O75643	SNRNP200	245 kDa	0	17	0
Melanoma-associated antigen C1 OS=Homo sapiens GN=MAGEC1 PE=1 SV=3	O60732	MAGEC1	124 kDa	0	17	0
Myeloid leukemia factor 2 OS=Homo sapiens GN=MLF2 PE=1 SV=1	Q15773	MLF2	28 kDa	0	16	0
F-box-like/WD repeat-containing protein TBL1XR1 OS=Homo sapiens GN=TBL1XR1 PE=1 SV=1	Q9BZK7	TBL1XR1	56 kDa	0	16	0
Neuroblast differentiation-associated protein AHNAK OS=Homo sapiens GN=AHNAK PE=1 SV=2	Q09666	AHNAK	629 kDa	0	15	0
182 kDa tankyrase-1-binding protein OS=Homo sapiens GN=TNKS1BP1 PE=1 SV=4	Q9C0C2	TNKS1BP1	182 kDa	0	14	0
Microtubule-associated protein 1B OS=Homo sapiens GN=MAP1B PE=1 SV=2	P46821	MAP1B	271 kDa	0	14	0
DNA-directed RNA polymerase II subunit RPB2 OS=Homo sapiens GN=POLR2B PE=1 SV=1	P30876	POLR2B	134 kDa	0	12	0
E3 ubiquitin-protein ligase CHIP OS=Homo sapiens GN=STUB1 PE=1 SV=2	Q9UNE7	STUB1	35 kDa	0	12	0
Isoform 2 of Coatomer subunit alpha OS=Homo sapiens GN=COPA	P53621	COPA	139 kDa	0	11	0
RuvB-like 2 OS=Homo sapiens GN=RUVBL2 PE=1 SV=3	Q9Y230	RUVBL2	51 kDa	0	11	0
Isoform 4 of WD repeat-containing protein 62 OS=Homo sapiens GN=WDR62	O43379	WDR62	167 kDa	0	11	0
Isoform 2 of Rho guanine nucleotide exchange factor 2 OS=Homo sapiens GN=ARHGEF2	Q92974	ARHGEF2	111 kDa	0	11	0
Forkhead box protein K1 OS=Homo sapiens GN=FOXK1 PE=1 SV=1	P85037	FOXK1	75 kDa	0	10	0
Isoform 4 of Ankyrin repeat and KH domain-containing protein 1 OS=Homo sapiens GN=ANKHD1	Q8IWZ3	ANKHD1	269 kDa	0	10	0
Isoform 2 of 116 kDa U5 small nuclear ribonucleoprotein component OS=Homo sapiens GN=EFTUD2	Q15029	EFTUD2	105 kDa	0	10	0
Isoform B of Phosphate carrier protein, mitochondrial OS=Homo sapiens GN=SLC25A3	Q00325	SLC25A3	40 kDa	0	9	0
Bifunctional glutamate/proline--tRNA ligase OS=Homo sapiens GN=EPRS PE=1 SV=5	P07814	EPRS	171 kDa	0	9	0
X-ray repair cross-complementing protein 5 OS=Homo sapiens GN=XRCC5 PE=1 SV=3	P13010	XRCC5	83 kDa	0	9	0
Holliday junction recognition protein OS=Homo sapiens GN=HJURP PE=1 SV=2	Q8NCD3	HJURP	84 kDa	0	9	0
Heterogeneous nuclear ribonucleoprotein H OS=Homo sapiens GN=HNRNPH1 PE=1 SV=4	P31943	HNRNPH1	49 kDa	0	8	0
60S ribosomal protein L7 OS=Homo sapiens GN=RPL7 PE=1 SV=1	P18124	RPL7	29 kDa	0	8	0
Pre-mRNA-splicing factor ATP-dependent RNA helicase DHX15 OS=Homo sapiens GN=DHX15 PE=1 SV=2	O43143	DHX15	91 kDa	0	8	0
Arginine--tRNA ligase, cytoplasmic OS=Homo sapiens GN=RARS PE=1 SV=2	P54136	RARS	75 kDa	0	8	0
Aspartate--tRNA ligase, cytoplasmic OS=Homo sapiens GN=DARS PE=1 SV=2	P14868	DARS	57 kDa	0	8	0
Zinc finger protein 318 OS=Homo sapiens GN=ZNF318 PE=1 SV=2	Q5VUA4	ZNF318	251 kDa	0	8	0
Isoform 2 of Enhancer of mRNA-decapping protein 4 OS=Homo sapiens GN=EDC4	Q6P2E9	EDC4	110 kDa	0	8	0
Isoform 2 of Protein TANC1 OS=Homo sapiens GN=TANC1	Q9C0D5	TANC1	191 kDa	0	8	0
DnaJ homolog subfamily B member 6 OS=Homo sapiens GN=DNAJB6 PE=1 SV=2	O75190	DNAJB6	36 kDa	0	8	0
SNW domain-containing protein 1 OS=Homo sapiens GN=SNW1 PE=1 SV=1	Q13573	SNW1	61 kDa	0	8	0
Pre-mRNA-processing factor 19 OS=Homo sapiens GN=PRPF19 PE=1 SV=1	Q9UMS4	PRPF19	55 kDa	0	8	0
40S ribosomal protein S17 OS=Homo sapiens GN=RPS17 PE=1 SV=2	P08708	RPS17	16 kDa	0	7	0
Isoform 2 of DNA replication licensing factor MCM3 OS=Homo sapiens GN=MCM3	P25205	MCM3	96 kDa	0	7	0
Isoform 2 of Glutamine--fructose-6-phosphate aminotransferase [isomerizing] 1 OS=Homo sapiens GN=GFPT1	Q06210	GFPT1	77 kDa	0	7	0
Isoform 3 of 26S proteasome non-ATPase regulatory subunit 2 OS=Homo sapiens GN=PSMD2	Q13200	PSMD2	86 kDa	0	7	0
14-3-3 protein zeta/delta OS=Homo sapiens GN=YWHAZ PE=1 SV=1	P63104	YWHAZ	28 kDa	0	7	0
DnaJ homolog subfamily B member 4 OS=Homo sapiens GN=DNAJB4 PE=1 SV=1	Q9UDY4	DNAJB4	38 kDa	0	7	0
Isoform 2 of Histone deacetylase 2 OS=Homo sapiens GN=HDAC2	Q92769	HDAC2	52 kDa	0	7	0
Isoform 3 of Hsp70-binding protein 1 OS=Homo sapiens GN=HSPBP1	Q9NZL4	HSPBP1	45 kDa	0	7	0
DnaJ homolog subfamily B member 1 OS=Homo sapiens GN=DNAJB1 PE=1 SV=4	P25685	DNAJB1	38 kDa	0	7	0
60S ribosomal protein L23a OS=Homo sapiens GN=RPL23A PE=1 SV=1	P62750	RPL23A	18 kDa	0	6	0
Ubiquitin-like protein ISG15 OS=Homo sapiens GN=ISG15 PE=1 SV=5	P05161	ISG15	18 kDa	0	6	0
Four and a half LIM domains protein 2 OS=Homo sapiens GN=FHL2 PE=1 SV=3	Q14192	FHL2	32 kDa	0	6	0
Dihydropyrimidinase-related protein 2 OS=Homo sapiens GN=DPYSL2 PE=1 SV=1	Q16555	DPYSL2	62 kDa	0	6	0
Isoform 2 of Thioredoxin reductase 1, cytoplasmic OS=Homo sapiens GN=TXNRD1	Q16881	TXNRD1	60 kDa	0	6	0
Isoform 2 of Splicing factor 1 OS=Homo sapiens GN=SF1	Q15637	SF1	69 kDa	0	6	0
Vesicle-associated membrane protein-associated protein A OS=Homo sapiens GN=VAPA PE=1 SV=3	Q9P0L0	VAPA	28 kDa	0	6	0
Isoform Delta 10 of Calcium/calmodulin-dependent protein kinase type II subunit delta OS=Homo sapiens GN=CAMK2D	Q13557	CAMK2D	56 kDa	0	6	0
DnaJ homolog subfamily A member 2 OS=Homo sapiens GN=DNAJA2 PE=1 SV=1	O60884	DNAJA2	46 kDa	0	6	0
Isoform 2 of E3 ubiquitin-protein ligase RNF213 OS=Homo sapiens GN=RNF213	Q63HN8	RNF213	596 kDa	0	6	0
Isoform 2 of CCR4-NOT transcription complex subunit 1 OS=Homo sapiens GN=CNOT1	A5YKK6	CNOT1	266 kDa	0	6	0
Collagen alpha-1(VIII) chain OS=Homo sapiens GN=COL8A1 PE=1 SV=2	P27658	COL8A1	73 kDa	0	6	0
Heat shock 70 kDa protein 4 OS=Homo sapiens GN=HSPA4 PE=1 SV=4	P34932	HSPA4	94 kDa	0	6	0
Coatomer subunit beta OS=Homo sapiens GN=COPB1 PE=1 SV=3	P53618	COPB1	107 kDa	0	6	0
Isoform 2 of Calcium-binding mitochondrial carrier protein Aralar2 OS=Homo sapiens GN=SLC25A13	Q9UJS0	SLC25A13	74 kDa	0	6	0
Isoform 2 of Protein PRRC2C OS=Homo sapiens GN=PRRC2C	Q9Y520	PRRC2C	291 kDa	0	6	0
T-complex protein 1 subunit theta OS=Homo sapiens GN=CCT8 PE=1 SV=4	P50990	CCT8	60 kDa	0	5	0
60S ribosomal protein L23 OS=Homo sapiens GN=RPL23 PE=1 SV=1	P62829	RPL23	15 kDa	0	5	0
Isoform 2 of Mitotic checkpoint protein BUB3 OS=Homo sapiens GN=BUB3	O43684	BUB3	37 kDa	0	5	0
Isoform 2 of Histone-binding protein RBBP7 OS=Homo sapiens GN=RBBP7	Q16576	RBBP7	52 kDa	0	5	0
PDZ and LIM domain protein 7 OS=Homo sapiens GN=PDLIM7 PE=1 SV=1	Q9NR12	PDLIM7	50 kDa	0	5	0
Glutathione S-transferase Mu 3 OS=Homo sapiens GN=GSTM3 PE=1 SV=3	P21266	GSTM3	27 kDa	0	5	0
60S acidic ribosomal protein P2 OS=Homo sapiens GN=RPLP2 PE=1 SV=1	P05387	RPLP2	12 kDa	0	5	0
Cell division cycle 5-like protein OS=Homo sapiens GN=CDC5L PE=1 SV=2	Q99459	CDC5L	92 kDa	0	5	0
Isoform 2 of Vigilin OS=Homo sapiens GN=HDLBP	Q00341	HDLBP	138 kDa	0	5	0
Isoform 2 of Stromal interaction molecule 2 OS=Homo sapiens GN=STIM2	Q9P246	STIM2	94 kDa	0	5	0
Isoform 3 of Serine/threonine-protein phosphatase 6 regulatory ankyrin repeat subunit A OS=Homo sapiens GN=ANKRD28	O15084	ANKRD28	117 kDa	0	5	0
Kynureninase OS=Homo sapiens GN=KYNU PE=1 SV=1	Q16719	KYNU	52 kDa	0	5	0
Isoform 2 of MICOS complex subunit MIC60 OS=Homo sapiens GN=IMMT	Q16891	IMMT	83 kDa	0	5	0
Transforming acidic coiled-coil-containing protein 3 OS=Homo sapiens GN=TACC3 PE=1 SV=1	Q9Y6A5	TACC3	90 kDa	0	5	0
DARA			51 kDa	0	0	471
Tubulin beta-3 chain OS=Homo sapiens GN=TUBB3 PE=1 SV=2	Q13509	TUBB3	50 kDa	0	0	30
Isoform 6 of Myosin-14 OS=Homo sapiens GN=MYH14	Q7Z406	MYH14	229 kDa	0	0	30
Unconventional myosin-Ib OS=Homo sapiens GN=MYO1B PE=1 SV=3	O43795	MYO1B	132 kDa	0	0	26
Isoform 5 of Tropomyosin alpha-3 chain OS=Homo sapiens GN=TPM3	P06753	TPM3	29 kDa	0	0	21
Myosin phosphatase Rho-interacting protein OS=Homo sapiens GN=MPRIP PE=1 SV=3	Q6WCQ1	MPRIP	117 kDa	0	0	19
Aspartyl aminopeptidase OS=Homo sapiens GN=DNPEP PE=1 SV=1	Q9ULA0	DNPEP	52 kDa	0	0	17
Nuclear pore complex protein Nup155 OS=Homo sapiens GN=NUP155 PE=1 SV=1	O75694	NUP155	155 kDa	0	0	15
Isoform 2 of Ankycorbin OS=Homo sapiens GN=RAI14	Q9P0K7	RAI14	110 kDa	0	0	14
DNA-dependent protein kinase catalytic subunit OS=Homo sapiens GN=PRKDC PE=1 SV=3	P78527	PRKDC	469 kDa	0	0	12
Myosin light chain 6B OS=Homo sapiens GN=MYL6B PE=1 SV=1	P14649	MYL6B	23 kDa	0	0	12
LanC-like protein 2 OS=Homo sapiens GN=LANCL2 PE=1 SV=1	Q9NS86	LANCL2	51 kDa	0	0	8
Isoform 2 of Protein-L-isoaspartate(D-aspartate) O-methyltransferase OS=Homo sapiens GN=PCMT1	P22061	PCMT1	25 kDa	0	0	8
Isoform 2 of Cellular nucleic acid-binding protein OS=Homo sapiens GN=CNBP	P62633	CNBP	19 kDa	0	0	7
Isoform 2 of Reticulon-4 OS=Homo sapiens GN=RTN4	Q9NQC3	RTN4	40 kDa	0	0	7
Isoform 2 of Ataxin-2-like protein OS=Homo sapiens GN=ATXN2L	Q8WWM7	ATXN2L	112 kDa	0	0	7
F-actin-capping protein subunit alpha-2 OS=Homo sapiens GN=CAPZA2 PE=1 SV=3	P47755	CAPZA2	33 kDa	0	0	7
Isoform 2 of Collagen alpha-3(VI) chain OS=Homo sapiens GN=COL6A3	P12111	COL6A3	321 kDa	0	0	7
Isoform 3 of Treacle protein OS=Homo sapiens GN=TCOF1	Q13428	TCOF1	152 kDa	0	0	7
Prohibitin OS=Homo sapiens GN=PHB PE=1 SV=1	P35232	PHB	30 kDa	0	0	6
Isoform 2 of T-complex protein 1 subunit delta OS=Homo sapiens GN=CCT4	P50991	CCT4	55 kDa	0	0	6
UPF0568 protein C14orf166 OS=Homo sapiens GN=C14orf166 PE=1 SV=1	Q9Y224	RTRAF	28 kDa	0	0	6
Isoform A1-A of Heterogeneous nuclear ribonucleoprotein A1 OS=Homo sapiens GN=HNRNPA1	P09651	HNRNPA1	34 kDa	0	0	6
Ras GTPase-activating protein-binding protein 1 OS=Homo sapiens GN=G3BP1 PE=1 SV=1	Q13283	G3BP1	52 kDa	0	0	6
Isoform 10 of LIM and calponin homology domains-containing protein 1 OS=Homo sapiens GN=LIMCH1	Q9UPQ0	LIMCH1	119 kDa	0	0	6
Proteasome activator complex subunit 1 OS=Homo sapiens GN=PSME1 PE=1 SV=1	Q06323	PSME1	29 kDa	0	0	6
Oxygen-dependent coproporphyrinogen-III oxidase, mitochondrial OS=Homo sapiens GN=CPOX PE=1 SV=3	P36551	CPOX	50 kDa	0	0	6
Isoform 2 of Caprin-1 OS=Homo sapiens GN=CAPRIN1	Q14444	CAPRIN1	77 kDa	0	0	6
Isoform 2 of Proteasome activator complex subunit 3 OS=Homo sapiens GN=PSME3	P61289	PSME3	31 kDa	0	0	6
Nuclear fragile X mental retardation-interacting protein 2 OS=Homo sapiens GN=NUFIP2 PE=1 SV=1	Q7Z417	NUFIP2	76 kDa	0	0	6
Ketosamine-3-kinase OS=Homo sapiens GN=FN3KRP PE=1 SV=2	Q9HA64	FN3KRP	34 kDa	0	0	5
40S ribosomal protein S8 OS=Homo sapiens GN=RPS8 PE=1 SV=2	P62241	RPS8	24 kDa	0	0	5
Isoform ADelta10 of Prelamin-A/C OS=Homo sapiens GN=LMNA	P02545	LMNA	71 kDa	0	0	5
40S ribosomal protein S12 OS=Homo sapiens GN=RPS12 PE=1 SV=3	P25398	RPS12	15 kDa	0	0	5
60S ribosomal protein L13 OS=Homo sapiens GN=RPL13 PE=1 SV=4	P26373	RPL13	24 kDa	0	0	5
Peroxiredoxin-6 OS=Homo sapiens GN=PRDX6 PE=1 SV=3	P30041	PRDX6	25 kDa	0	0	5
Isoform 2 of Bifunctional coenzyme A synthase OS=Homo sapiens GN=COASY	Q13057	COASY	65 kDa	0	0	5
Prohibitin-2 OS=Homo sapiens GN=PHB2 PE=1 SV=2	Q99623	PHB2	33 kDa	0	0	5
Phenylalanine--tRNA ligase beta subunit OS=Homo sapiens GN=FARSB PE=1 SV=3	Q9NSD9	FARSB	66 kDa	0	0	5
T-complex protein 1 subunit zeta OS=Homo sapiens GN=CCT6A PE=1 SV=3	P40227	CCT6A	58 kDa	0	0	5
Ras-related protein Rab-7a OS=Homo sapiens GN=RAB7A PE=1 SV=1	P51149	RAB7A	23 kDa	0	0	5
Isoform 2 of Ribose-phosphate pyrophosphokinase 2 OS=Homo sapiens GN=PRPS2	P11908	PRPS2	35 kDa	0	0	5
Beta-1,3-galactosyltransferase 6 OS=Homo sapiens GN=B3GALT6 PE=1 SV=2	Q96L58	B3GALT6	37 kDa	0	0	5
Heat shock 70 kDa protein 1A OS=Homo sapiens GN=HSPA1A PE=1 SV=1	P0DMV8	HSPA1A	70 kDa	0	68	5
Isoform 2 of Clathrin heavy chain 1 OS=Homo sapiens GN=CLTC	Q00610	CLTC	188 kDa	0	37	21
Sequestosome-1 OS=Homo sapiens GN=SQSTM1 PE=1 SV=1	Q13501	SQSTM1	48 kDa	0	26	14
Elongation factor 2 OS=Homo sapiens GN=EEF2 PE=1 SV=4	P13639	EEF2	95 kDa	0	19	27
Elongation factor Tu, mitochondrial OS=Homo sapiens GN=TUFM PE=1 SV=2	P49411	TUFM	50 kDa	0	19	10
Isoform 2 of GMP synthase [glutamine-hydrolyzing] OS=Homo sapiens GN=GMPS	P49915	GMPS	66 kDa	0	16	14
Leucine zipper protein 1 OS=Homo sapiens GN=LUZP1 PE=1 SV=2	Q86V48	LUZP1	120 kDa	0	16	8
Tubulin alpha-1C chain OS=Homo sapiens GN=TUBA1C PE=1 SV=1	Q9BQE3	TUBA1C	50 kDa	0	15	26
HLA class I histocompatibility antigen, A-3 alpha chain OS=Homo sapiens GN=HLA-A PE=1 SV=2	P04439	HLA	41 kDa	0	15	11
Plectin OS=Homo sapiens GN=PLEC PE=1 SV=3	Q15149	PLEC	532 kDa	0	15	10
Isoform 2 of 4F2 cell-surface antigen heavy chain OS=Homo sapiens GN=SLC3A2	P08195	SLC3A2	58 kDa	0	14	13
Succinate dehydrogenase [ubiquinone] flavoprotein subunit, mitochondrial OS=Homo sapiens GN=SDHA PE=1 SV=2	P31040	SDHA	73 kDa	0	13	9
Isochorismatase domain-containing protein 2, mitochondrial OS=Homo sapiens GN=ISOC2 PE=1 SV=1	Q96AB3	ISOC2	22 kDa	0	12	8
Isoform 2 of Polypyrimidine tract-binding protein 1 OS=Homo sapiens GN=PTBP1	P26599	PTBP1	59 kDa	0	11	7
Isoform 2 of F-actin-capping protein subunit beta OS=Homo sapiens GN=CAPZB	P47756	CAPZB	31 kDa	0	10	14
Isoform 2 of Poly(rC)-binding protein 2 OS=Homo sapiens GN=PCBP2	Q15366	PCBP2	39 kDa	0	10	12
Isoform IIb of Profilin-2 OS=Homo sapiens GN=PFN2	P35080	PFN2	15 kDa	0	10	9
60S ribosomal protein L6 OS=Homo sapiens GN=RPL6 PE=1 SV=3	Q02878	RPL6	33 kDa	0	10	9
Trifunctional purine biosynthetic protein adenosine-3 OS=Homo sapiens GN=GART PE=1 SV=1	P22102	GART	108 kDa	0	9	16
Isoform 2 of Polyadenylate-binding protein 1 OS=Homo sapiens GN=PABPC1	P11940	PABPC1	61 kDa	0	9	13
Dolichyl-diphosphooligosaccharide--protein glycosyltransferase subunit 1 OS=Homo sapiens GN=RPN1 PE=1 SV=1	P04843	RPN1	69 kDa	0	9	13
ATP synthase subunit beta, mitochondrial OS=Homo sapiens GN=ATP5B PE=1 SV=3	P06576	ATP5F1B	57 kDa	0	9	10
Voltage-dependent anion-selective channel protein 1 OS=Homo sapiens GN=VDAC1 PE=1 SV=2	P21796	VDAC1	31 kDa	0	9	10
60S ribosomal protein L4 OS=Homo sapiens GN=RPL4 PE=1 SV=5	P36578	RPL4	48 kDa	0	9	8
GTP-binding nuclear protein Ran OS=Homo sapiens GN=RAN PE=1 SV=3	P62826	RAN	24 kDa	0	9	7
ADP-ribosylation factor 3 OS=Homo sapiens GN=ARF3 PE=1 SV=2	P61204	ARF3	21 kDa	0	9	6
Isoform 2 of Heterogeneous nuclear ribonucleoprotein M OS=Homo sapiens GN=HNRNPM	P52272	HNRNPM	74 kDa	0	9	5
Isoform LCRMP-4 of Dihydropyrimidinase-related protein 3 OS=Homo sapiens GN=DPYSL3	Q14195	DPYSL3	74 kDa	0	8	15
Isoform 2 of Elongation factor 1-gamma OS=Homo sapiens GN=EEF1G	P26641	EEF1G	56 kDa	0	8	14
Calmodulin OS=Homo sapiens GN=CALM1 PE=1 SV=2	P62158		17 kDa	0	8	11
T-complex protein 1 subunit beta OS=Homo sapiens GN=CCT2 PE=1 SV=4	P78371	CCT2	57 kDa	0	8	9
Isoform 2 of ATP-dependent RNA helicase DDX3X OS=Homo sapiens GN=DDX3X	O00571	DDX3X	71 kDa	0	8	9
Glycine--tRNA ligase OS=Homo sapiens GN=GARS PE=1 SV=3	P41250	GARS	83 kDa	0	8	9
Ubiquitin carboxyl-terminal hydrolase isozyme L1 OS=Homo sapiens GN=UCHL1 PE=1 SV=2	P09936	UCHL1	25 kDa	0	8	9
Nucleolin OS=Homo sapiens GN=NCL PE=1 SV=3	P19338	NCL	77 kDa	0	8	9
Ubiquitin/ISG15-conjugating enzyme E2 L6 OS=Homo sapiens GN=UBE2L6 PE=1 SV=4	O14933	UBE2L6	18 kDa	0	8	7
40S ribosomal protein S2 OS=Homo sapiens GN=RPS2 PE=1 SV=2	P15880	RPS2	31 kDa	0	8	6
Serine/threonine-protein phosphatase 2A 65 kDa regulatory subunit A alpha isoform OS=Homo sapiens GN=PPP2R1A PE=1 SV=4	P30153	PPP2R1A	65 kDa	0	8	6
Succinate dehydrogenase [ubiquinone] iron-sulfur subunit, mitochondrial OS=Homo sapiens GN=SDHB PE=1 SV=3	P21912	SDHB	32 kDa	0	8	5
Isoform 10 of Tropomyosin alpha-1 chain OS=Homo sapiens GN=TPM1	P09493	TPM1	33 kDa	0	7	28
Tryptophan--tRNA ligase, cytoplasmic OS=Homo sapiens GN=WARS PE=1 SV=2	P23381	WARS	53 kDa	0	7	11
Importin subunit beta-1 OS=Homo sapiens GN=KPNB1 PE=1 SV=2	Q14974	KPNB1	97 kDa	0	7	9
Isoform 2 of T-complex protein 1 subunit gamma OS=Homo sapiens GN=CCT3	P49368	CCT3	56 kDa	0	7	8
40S ribosomal protein S3a OS=Homo sapiens GN=RPS3A PE=1 SV=2	P61247	RPS3A	30 kDa	0	7	7
60S ribosomal protein L7a OS=Homo sapiens GN=RPL7A PE=1 SV=2	P62424	RPL7A	30 kDa	0	7	7
Leucine-rich repeat-containing protein 59 OS=Homo sapiens GN=LRRC59 PE=1 SV=1	Q96AG4	LRRC59	35 kDa	0	7	5
Nuclease-sensitive element-binding protein 1 OS=Homo sapiens GN=YBX1 PE=1 SV=3	P67809	YBX1	36 kDa	0	7	5
Isoform Short of Heterogeneous nuclear ribonucleoprotein U OS=Homo sapiens GN=HNRNPU	Q00839	HNRNPU	89 kDa	0	7	5
Tropomyosin alpha-4 chain OS=Homo sapiens GN=TPM4 PE=1 SV=3	P67936	TPM4	29 kDa	0	6	22
Cytoskeleton-associated protein 4 OS=Homo sapiens GN=CKAP4 PE=1 SV=2	Q07065	CKAP4	66 kDa	0	6	16
Transferrin receptor protein 1 OS=Homo sapiens GN=TFRC PE=1 SV=2	P02786	TFRC	85 kDa	0	6	14
60S ribosomal protein L3 OS=Homo sapiens GN=RPL3 PE=1 SV=2	P39023	RPL3	46 kDa	0	6	8
Lamina-associated polypeptide 2, isoforms beta/gamma OS=Homo sapiens GN=TMPO PE=1 SV=2	P42167	TMPO	51 kDa	0	6	8
F-actin-capping protein subunit alpha-1 OS=Homo sapiens GN=CAPZA1 PE=1 SV=3	P52907	CAPZA1	33 kDa	0	6	7
40S ribosomal protein S4, X isoform OS=Homo sapiens GN=RPS4X PE=1 SV=2	P62701	RPS4X	30 kDa	0	6	6
Fascin OS=Homo sapiens GN=FSCN1 PE=1 SV=3	Q16658	FSCN1	55 kDa	0	6	6
T-complex protein 1 subunit alpha OS=Homo sapiens GN=TCP1 PE=1 SV=1	P17987	TCP1	60 kDa	0	6	6
Isoform 2 of Unconventional myosin-Ic OS=Homo sapiens GN=MYO1C	O00159	MYO1C	118 kDa	0	5	14
UDP-glucose 6-dehydrogenase OS=Homo sapiens GN=UGDH PE=1 SV=1	O60701	UGDH	55 kDa	0	5	7
40S ribosomal protein S10 OS=Homo sapiens GN=RPS10 PE=1 SV=1	P46783	RPS10	19 kDa	0	5	6
60S ribosomal protein L12 OS=Homo sapiens GN=RPL12 PE=1 SV=1	P30050	RPL12	18 kDa	0	5	6
Isoform 10 of CD44 antigen OS=Homo sapiens GN=CD44	P16070	CD44	53 kDa	0	5	6
40S ribosomal protein S15a OS=Homo sapiens GN=RPS15A PE=1 SV=2	P62244	RPS15A	15 kDa	0	5	5
Isocitrate dehydrogenase [NAD] subunit beta, mitochondrial OS=Homo sapiens GN=IDH3B PE=1 SV=2	O43837	IDH3B	42 kDa	0	5	5
Far upstream element-binding protein 2 OS=Homo sapiens GN=KHSRP PE=1 SV=4	Q92945	KHSRP	73 kDa	0	5	5
T-complex protein 1 subunit epsilon OS=Homo sapiens GN=CCT5 PE=1 SV=1	P48643	CCT5	60 kDa	0	5	5
40S ribosomal protein S18 OS=Homo sapiens GN=RPS18 PE=1 SV=3	P62269	RPS18	18 kDa	5	0	0
ATP synthase subunit O, mitochondrial OS=Homo sapiens GN=ATP5O PE=1 SV=1	P48047	ATP5O	23 kDa	6	6	0
Keratin, type I cytoskeletal 16 OS=Homo sapiens GN=KRT16 PE=1 SV=4	P08779	KRT16	51 kDa	28	0	20
Keratin, type II cytoskeletal 5 OS=Homo sapiens GN=KRT5 PE=1 SV=3	P13647	KRT5	62 kDa	17	0	19
Keratin, type II cytoskeletal 6C OS=Homo sapiens GN=KRT6C PE=1 SV=3	P48668	KRT6C	60 kDa	20	0	19
Keratin, type I cytoskeletal 14 OS=Homo sapiens GN=KRT14 PE=1 SV=4	P02533	KRT14	52 kDa	25	0	18
60S ribosomal protein L9 OS=Homo sapiens GN=RPL9 PE=1 SV=1	P32969	RPL9	22 kDa	6	0	7
Galectin-1 OS=Homo sapiens GN=LGALS1 PE=1 SV=2	P09382	LGALS1	15 kDa	5	0	6
Histone H4 OS=Homo sapiens GN=HIST1H4A PE=1 SV=2	P62805	HIST1H4A	11 kDa	7	0	6
Putative Ras-related protein Rab-1C OS=Homo sapiens GN=RAB1C PE=5 SV=2	Q92928	HIST1H4B	22 kDa	5	0	5
Myosin-9 OS=Homo sapiens GN=MYH9 PE=1 SV=4	P35579	HIST1H4C	227 kDa	83	163	390
Isoform 3 of Myosin-10 OS=Homo sapiens GN=MYH10	P35580	MYH10	231 kDa	34	68	152
Tubulin beta chain OS=Homo sapiens GN=TUBB PE=1 SV=2	P07437	TUBB	50 kDa	27	63	40
Isoform 2 of Filamin-A OS=Homo sapiens GN=FLNA	P21333	FLNA	280 kDa	26	59	54
Actin, cytoplasmic 1 OS=Homo sapiens GN=ACTB PE=1 SV=1	P60709	ACTB	42 kDa	42	53	82
Peroxiredoxin-1 OS=Homo sapiens GN=PRDX1 PE=1 SV=1	Q06830	PRDX1	22 kDa	29	43	43
Pyruvate kinase PKM OS=Homo sapiens GN=PKM PE=1 SV=4	P14618	PKM	58 kDa	30	36	31
Stress-70 protein, mitochondrial OS=Homo sapiens GN=HSPA9 PE=1 SV=2	P38646	HSPA9	74 kDa	8	34	21
78 kDa glucose-regulated protein OS=Homo sapiens GN=HSPA5 PE=1 SV=2	P11021	HSPA5	72 kDa	43	32	24
Fatty acid synthase OS=Homo sapiens GN=FASN PE=1 SV=3	P49327	FASN	273 kDa	7	32	23
Keratin, type I cytoskeletal 10 OS=Homo sapiens GN=KRT10 PE=1 SV=6	P13645	KRT10	59 kDa	57	31	41
Isoform 2 of Annexin A2 OS=Homo sapiens GN=ANXA2	P07355	ANXA2	40 kDa	19	30	26
Serpin H1 OS=Homo sapiens GN=SERPINH1 PE=1 SV=2	P50454	SERPINH1	46 kDa	16	28	28
Heat shock protein HSP 90-beta OS=Homo sapiens GN=HSP90AB1 PE=1 SV=4	P08238	HSP90AB1	83 kDa	18	27	30
Elongation factor 1-alpha 1 OS=Homo sapiens GN=EEF1A1 PE=1 SV=1	P68104	EEF1A1	50 kDa	18	25	34
Alpha-enolase OS=Homo sapiens GN=ENO1 PE=1 SV=2	P06733	ENO1	47 kDa	20	24	26
Keratin, type II cytoskeletal 1 OS=Homo sapiens GN=KRT1 PE=1 SV=6	P04264	KRT1	66 kDa	72	22	51
ADP/ATP translocase 3 OS=Homo sapiens GN=SLC25A6 PE=1 SV=4	P12236	SLC25A6	33 kDa	8	21	11
60 kDa heat shock protein, mitochondrial OS=Homo sapiens GN=HSPD1 PE=1 SV=2	P10809	HSPD1	61 kDa	7	18	17
Myosin light polypeptide 6 OS=Homo sapiens GN=MYL6 PE=1 SV=2	P60660	MYL6	17 kDa	7	16	35
Keratin, type II cytoskeletal 2 epidermal OS=Homo sapiens GN=KRT2 PE=1 SV=2	P35908	KRT2	65 kDa	43	16	26
Peptidyl-prolyl cis-trans isomerase A OS=Homo sapiens GN=PPIA PE=1 SV=2	P62937	PPIA	18 kDa	17	16	15
40S ribosomal protein S3 OS=Homo sapiens GN=RPS3 PE=1 SV=2	P23396	RPS3	27 kDa	10	16	13
Isoform 3 of Plasminogen activator inhibitor 1 RNA-binding protein OS=Homo sapiens GN=SERBP1	Q8NC51	SERBP1	43 kDa	6	15	17
Myosin regulatory light chain 12B OS=Homo sapiens GN=MYL12B PE=1 SV=2	O14950	MYL12B	20 kDa	9	13	34
Nicotinamide phosphoribosyltransferase OS=Homo sapiens GN=NAMPT PE=1 SV=1	P43490	NAMPT	56 kDa	10	13	12
Isoform Long of Glucose-6-phosphate 1-dehydrogenase OS=Homo sapiens GN=G6PD	P11413	G6PD	64 kDa	13	13	11
Macrophage migration inhibitory factor OS=Homo sapiens GN=MIF PE=1 SV=4	P14174	MIF	12 kDa	7	13	10
ATP synthase subunit alpha, mitochondrial OS=Homo sapiens GN=ATP5A1 PE=1 SV=1	P25705	ATP5F1A	60 kDa	7	13	9
Isoform 2 of Heterogeneous nuclear ribonucleoprotein K OS=Homo sapiens GN=HNRNPK	P61978	HNRNPK	51 kDa	7	13	9
Keratin, type I cytoskeletal 9 OS=Homo sapiens GN=KRT9 PE=1 SV=3	P35527	KRT9	62 kDa	54	12	49
Isoform 2 of Calnexin OS=Homo sapiens GN=CANX	P27824	CANX	72 kDa	5	12	14
Isoform Cytoplasmic of Glutathione reductase, mitochondrial OS=Homo sapiens GN=GSR	P00390	GSR	52 kDa	5	12	14
Guanine nucleotide-binding protein subunit beta-2-like 1 OS=Homo sapiens GN=GNB2L1 PE=1 SV=3	P63244	RACK1	35 kDa	8	11	17
Probable ATP-dependent RNA helicase DDX5 OS=Homo sapiens GN=DDX5 PE=1 SV=1	P17844	DDX5	69 kDa	12	11	15
Ig heavy chain V-III region TIL OS=Homo sapiens PE=1 SV=1	P01765		12 kDa	22	11	15
Cofilin-1 OS=Homo sapiens GN=CFL1 PE=1 SV=3	P23528	CFL1	19 kDa	5	11	13
Poly(rC)-binding protein 1 OS=Homo sapiens GN=PCBP1 PE=1 SV=2	Q15365	PCBP1	37 kDa	6	11	12
Annexin A1 OS=Homo sapiens GN=ANXA1 PE=1 SV=2	P04083	ANXA1	39 kDa	5	10	8
Eukaryotic initiation factor 4A-I OS=Homo sapiens GN=EIF4A1 PE=1 SV=1	P60842	EIF4A1	46 kDa	6	10	8
Protein RCC2 OS=Homo sapiens GN=RCC2 PE=1 SV=2	Q9P258	RCC2	56 kDa	10	9	21
Isoform 3 of Nucleoside diphosphate kinase B OS=Homo sapiens GN=NME2	P22392	NME2	30 kDa	6	9	11
D-3-phosphoglycerate dehydrogenase OS=Homo sapiens GN=PHGDH PE=1 SV=4	O43175	PHGDH	57 kDa	6	9	9
ATP-dependent 6-phosphofructokinase, platelet type OS=Homo sapiens GN=PFKP PE=1 SV=2	Q01813	PFKP	86 kDa	8	8	11
Transforming growth factor-beta-induced protein ig-h3 OS=Homo sapiens GN=TGFBI PE=1 SV=1	Q15582	TGFBI	75 kDa	12	8	11
Isoform 2 of Transgelin-2 OS=Homo sapiens GN=TAGLN2	P37802	TAGLN2	24 kDa	6	8	8
Isoform 2 of Glyceraldehyde-3-phosphate dehydrogenase OS=Homo sapiens GN=GAPDH	P04406	GAPDH	32 kDa	5	8	7
40S ribosomal protein S16 OS=Homo sapiens GN=RPS16 PE=1 SV=2	P62249	RPS16	16 kDa	7	8	7
40S ribosomal protein S19 OS=Homo sapiens GN=RPS19 PE=1 SV=2	P39019	RPS19	16 kDa	6	8	6
Thioredoxin OS=Homo sapiens GN=TXN PE=1 SV=3	P10599	TXN	12 kDa	8	7	9
Cysteine and glycine-rich protein 2 OS=Homo sapiens GN=CSRP2 PE=1 SV=3	Q16527	CSRP2	21 kDa	9	7	9
Vimentin OS=Homo sapiens GN=VIM PE=1 SV=4	P08670	VIM	54 kDa	18	6	17
60S ribosomal protein L38 OS=Homo sapiens GN=RPL38 PE=1 SV=2	P63173	RPL38	8 kDa	7	5	7
